# Supplementary material for: COVID-19-Associated Thrombotic Thrombocytopenic Purpura: A Case Report and Systematic Review
Source: Hematol Rep. 2022 Aug 2;14(3):253–60. doi: 10.3390/hematolrep14030035 (PMC9397065; doi:10.3390/hematolrep14030035)
Supplement: Supplementary file 1 [file hematolrep-14-00035-s001.zip]

Archive with 2 entries (2 files):
- Supplementary File 1. Search Strategy.pdf
- Supplementary File 2. Grading of studies.pdf
